# Supplementary material for: The Larger the Egg, the Safer the Nest: A Study on the Negative Correlation Between Nest Predation Rates and Egg Size of Two Tropical Phasianids in Hainan
Source: Ecol Evol. 2026 May 10;16(5):e73569. doi: 10.1002/ece3.73569 (PMC13158515; doi:10.1002/ece3.73569)
Supplement: Supplementary file 1 — Table S1: Parameters of the experimental eggs. Table S2: Experimental nest predation results of artificial nests at two study sites. [file ECE3-16-e73569-s001.zip]

Archive with 3 entries (3 files):
- Table S1-S2.docx
- Table S1.xlsx
- Table S2.xlsx
