# Supplementary material for: The Larger the Egg, the Safer the Nest: A Study on the Negative Correlation Between Nest Predation Rates and Egg Size of Two Tropical Phasianids in Hainan
Source: Ecol Evol. 2026 May 10;16(5):e73569. doi: 10.1002/ece3.73569 (PMC13158515; doi:10.1002/ece3.73569)
Supplement: Supplementary file 1 — Table S1: Parameters of the experimental eggs. Table S2: Experimental nest predation results of artificial nests at two study sites. [file ECE3-16-e73569-s001.zip › Table S1.xlsx]

## Sheet: Sheet1
Serial number	Experimental egg	Egg weight(g)	Egg length(mm)	Egg breadth(mm)	Egg volume(cm3)
1	Quail egg	11.32	32.02	25.54	10.6521
2	Quail egg	11.99	32.52	26.16	11.35
3	Quail egg	11.48	32.05	25.96	11.0156
4	Quail egg	11.58	32.17	25.49	10.6601
5	Quail egg	9.13	29.5	23.73	8.47203
6	Quail egg	10.92	30.67	25.1	9.85443
7	Quail egg	11.1	32.96	24.97	10.4808
8	Quail egg	12.19	33.34	25.66	11.1956
9	Quail egg	11.3	32.81	25.18	10.6093
10	Quail egg	12.14	33.09	26.02	11.4257
11	Quail egg	10.8	30.94	24.81	9.71279
12	Quail egg	11.12	32.78	24.78	10.2655
13	Quail egg	10.25	30.24	24.7	9.40905
14	Quail egg	11.73	33.16	24.76	10.3678
15	Quail egg	10.76	33.59	23.98	9.85096
16	Quail egg	10.41	30.69	24.48	9.37972
17	Quail egg	10.95	31.89	24.72	9.93852
18	Quail egg	9.61	30.49	23.92	8.89713
19	Quail egg	11.95	32.87	25.69	11.0636
20	Quail egg	8.26	28.15	22.83	7.48274
21	Chinese Francolin egg	17.12	38.4	28.19	15.5629
22	Chinese Francolin egg	18.89	38.76	29.53	17.2378
23	Chinese Francolin egg	19.28	40.95	29.12	17.7095
24	Chinese Francolin egg	20.13	39.72	30.54	18.8937
25	Chinese Francolin egg	17.25	39.17	28.45	16.1692
26	Chinese Francolin egg	18	38.29	29.07	16.5023
27	Chinese Francolin egg	22.47	39.77	31.73	20.4205
28	Chinese Francolin egg	17.65	36.79	29.79	16.651
29	Chinese Francolin egg	17.59	38.09	28.98	16.3147
30	Chinese Francolin egg	15.07	36.8	27.08	13.7631
31	Chinese Francolin egg	19.57	39.94	30.01	18.3447
32	Chinese Francolin egg	20.31	39.97	30.12	18.4933
33	Chinese Francolin egg	18.64	39.92	29.06	17.193
34	Chinese Francolin egg	17.9	37.88	29.1	16.3594
35	Chinese Francolin egg	18.49	39.37	29.17	17.0847
36	Chinese Francolin egg	17.29	37.43	28.94	15.9877
37	Chinese Francolin egg	18.07	37.2	29.43	16.4321
38	Chinese Francolin egg	21.35	40.82	30.54	19.417
39	Chinese Francolin egg	17.03	36.45	29.07	15.7093
40	Chinese Francolin egg	20.92	41.08	30.81	19.8877
41	Chicken egg	58.53	55.7	43.56	53.9015
42	Chicken egg	61.63	56.43	44.19	56.199
43	Chicken egg	63.04	56.88	44.64	57.8067
44	Chicken egg	58.21	56.77	42.89	53.26
45	Chicken egg	58.21	54.38	44.16	54.0838
46	Chicken egg	60.39	56.68	43.69	55.1778
47	Chicken egg	60.35	57.85	43.29	55.2903
48	Chicken egg	58.74	56.38	42.78	52.6231
49	Chicken egg	63.18	55.88	55.39	87.4358
50	Chicken egg	58.58	55.26	43.55	53.4512
51	Chicken egg	53.4	54.3	42.03	48.9203
52	Chicken egg	54.43	54.56	42.09	49.2949
53	Chicken egg	59.32	59.05	42.25	53.758
54	Chicken egg	56.97	54.99	42.81	51.3978
55	Chicken egg	62.18	58.43	43.67	56.8293
56	Chicken egg	57.65	54.34	43.3	51.9596
57	Chicken egg	61.48	57.43	42.33	52.4814
58	Chicken egg	53.62	54.79	41.6	48.3569
59	Chicken egg	58.75	57.66	42.52	53.1657
60	Chicken egg	64.5	58.18	44.61	59.0484
61	Goose egg	160	99.25	52.44	139.196
62	Goose egg	180	97.89	55.19	152.065
63	Goose egg	145	94.07	50.78	123.711
64	Goose egg	160	84.04	58.01	144.232
65	Goose egg	145	92.71	53.73	136.499
66	Goose egg	175	96.91	53.15	139.619
67	Goose egg	160	86.26	56.98	142.832
68	Goose egg	160	85.48	57.53	144.286
69	Goose egg	185	85.79	58.82	151.376
70	Goose egg	160	79.08	58.22	136.704
71	Goose egg	150	83.4	58.19	144.023
72	Goose egg	150	80.4	56.87	132.615
73	Goose egg	120	79.96	54.22	119.884
74	Goose egg	145	81.12	55.32	126.608
75	Goose egg	145	82.8	56.61	135.328
76	Goose egg	170	92.73	57.84	158.215
77	Goose egg	125	87.51	58.04	150.343
78	Goose egg	160	82.24	55.82	130.687
79	Goose egg	145	81.02	57.33	135.808
80	Goose egg	160	84.74	54.6	128.838
