# Supplementary material for: The Larger the Egg, the Safer the Nest: A Study on the Negative Correlation Between Nest Predation Rates and Egg Size of Two Tropical Phasianids in Hainan
Source: Ecol Evol. 2026 May 10;16(5):e73569. doi: 10.1002/ece3.73569 (PMC13158515; doi:10.1002/ece3.73569)
Supplement: Supplementary file 1 — Table S1: Parameters of the experimental eggs. Table S2: Experimental nest predation results of artificial nests at two study sites. [file ECE3-16-e73569-s001.zip › Table S2.xlsx]

## Sheet: Datian
Group	Experimental egg	Nest ID	Longitude (°)	Dimension (°)	Year	Experiment date	Result
A	Quail egg	001	108.788	19.1044	2023	3.29	Succeeded
A	Quail egg	002	108.789	19.1052	2023	3.29	Failed
A	Quail egg	003	108.79	19.1096	2023	3.29	Failed
A	Quail egg	004	108.781	19.1048	2023	3.29	Failed
A	Quail egg	005	108.778	19.1001	2023	3.31	Failed
A	Quail egg	006	108.777	19.1019	2023	3.31	Succeeded
A	Quail egg	007	108.78	19.1003	2023	3.31	Succeeded
A	Quail egg	008	108.781	19.0986	2023	3.31	Failed
A	Quail egg	009	108.78	19.1022	2023	3.31	Failed
A	Quail egg	010	108.78	19.1022	2023	3.31	Failed
A	Quail egg	011	108.792	19.1145	2023	3.31	Failed
A	Quail egg	012	108.794	19.1158	2023	3.31	Failed
A	Quail egg	013	108.793	19.1082	2023	4.01	Failed
A	Quail egg	014	108.797	19.1143	2023	4.01	Failed
A	Quail egg	015	108.802	19.1154	2023	4.02	Failed
A	Quail egg	016	108.804	19.1151	2023	4.02	Failed
A	Quail egg	017	108.804	19.114	2023	4.02	Failed
A	Quail egg	018	108.809	19.1134	2023	4.02	Failed
A	Quail egg	019	108.784	19.1024	2023	4.03	Failed
A	Quail egg	020	108.784	19.0942	2023	4.03	Failed
A	Quail egg	021	108.806	19.1116	2023	4.04	Failed
B	Chinese Francolin egg	001	108.793	19.115	2023	3.1	Succeeded
B	Chinese Francolin egg	002	108.795	19.1154	2023	3.1	Failed
B	Chinese Francolin egg	003	108.8	19.1175	2023	3.1	Failed
B	Chinese Francolin egg	004	108.802	19.1172	2023	3.1	Failed
B	Chinese Francolin egg	005	108.804	19.1173	2023	3.1	Succeeded
B	Chinese Francolin egg	006	108.803	19.1188	2023	3.1	Succeeded
B	Chinese Francolin egg	007	108.803	19.1133	2023	3.1	Failed
B	Chinese Francolin egg	008	108.804	19.1116	2023	3.1	Failed
B	Chinese Francolin egg	009	108.806	19.1133	2023	3.1	Failed
B	Chinese Francolin egg	010	108.806	19.1115	2023	3.1	Failed
B	Chinese Francolin egg	011	108.809	19.1196	2023	3.11	Failed
B	Chinese Francolin egg	012	108.806	19.1173	2023	3.11	Failed
B	Chinese Francolin egg	013	108.806	19.1152	2023	3.11	Failed
B	Chinese Francolin egg	014	108.81	19.1174	2023	3.11	Succeeded
B	Chinese Francolin egg	015	108.792	19.1092	2023	3.11	Failed
B	Chinese Francolin egg	016	108.793	19.1083	2023	3.11	Succeeded
B	Chinese Francolin egg	017	108.791	19.1065	2023	3.11	Failed
B	Chinese Francolin egg	018	108.784	19.1087	2023	3.11	Failed
B	Chinese Francolin egg	019	108.787	19.1065	2023	3.1	Failed
B	Chinese Francolin egg	020	108.786	19.1085	2023	3.11	Succeeded
B	Chinese Francolin egg	021	108.807	19.1193	2023	3.11	Succeeded
B	Chinese Francolin egg	022	108.785	19.1026	2023	3.14	Succeeded
B	Chinese Francolin egg	023	108.779	19.0975	2023	3.14	Failed
B	Chinese Francolin egg	024	108.781	19.0956	2023	3.14	Failed
B	Chinese Francolin egg	025	108.783	19.0974	2023	3.14	Failed
B	Chinese Francolin egg	026	108.781	19.0987	2023	3.14	Failed
B	Chinese Francolin egg	027	108.781	19.1054	2023	3.14	Failed
B	Chinese Francolin egg	028	108.785	19.1078	2023	3.14	Failed
C	Chicken egg	001	108.782	19.1081	2023	3.29	Failed
C	Chicken egg	002	108.781	19.1068	2023	3.29	Failed
C	Chicken egg	003	108.786	19.1007	2023	3.29	Succeeded
C	Chicken egg	004	108.787	19.1085	2023	3.29	Failed
C	Chicken egg	005	108.789	19.1119	2023	3.29	Failed
C	Chicken egg	006	108.78	19.1045	2023	3.31	Failed
C	Chicken egg	007	108.778	19.1031	2023	3.31	Succeeded
C	Chicken egg	008	108.778	19.1064	2023	3.31	Failed
C	Chicken egg	009	108.782	19.1005	2023	3.31	Failed
C	Chicken egg	010	108.797	19.1183	2023	3.31	Succeeded
C	Chicken egg	011	108.795	19.1145	2023	3.31	Succeeded
C	Chicken egg	012	108.797	19.1109	2023	3.31	Failed
C	Chicken egg	013	108.793	19.1108	2023	4.01	Failed
C	Chicken egg	014	108.8	19.1176	2023	4.01	Succeeded
C	Chicken egg	015	108.804	19.1122	2023	4.02	Failed
C	Chicken egg	016	108.806	19.1113	2023	4.02	Failed
C	Chicken egg	017	108.807	19.1156	2023	4.02	Failed
C	Chicken egg	018	108.783	19.1041	2023	4.03	Failed
C	Chicken egg	019	108.782	19.0963	2023	4.03	Succeeded
C	Chicken egg	020	108.805	19.1176	2023	4.04	Failed
D	Goose egg	001	108.783	19.1067	2023	3.29	Failed
D	Goose egg	002	108.787	19.1032	2023	3.29	Succeeded
D	Goose egg	003	108.786	19.1075	2023	3.29	Failed
D	Goose egg	004	108.787	19.1114	2023	3.29	Failed
D	Goose egg	005	108.79	19.1078	2023	3.29	Failed
D	Goose egg	006	108.781	19.1033	2023	3.31	Succeeded
D	Goose egg	007	108.776	19.1049	2023	3.31	Succeeded
D	Goose egg	008	108.779	19.0981	2023	3.31	Succeeded
D	Goose egg	009	108.791	19.1136	2023	3.31	Failed
D	Goose egg	010	108.795	19.1129	2023	3.31	Succeeded
D	Goose egg	011	108.791	19.1063	2023	3.31	Succeeded
D	Goose egg	012	108.795	19.1109	2023	4.01	Succeeded
D	Goose egg	013	108.798	19.1167	2023	4.01	Failed
D	Goose egg	014	108.8	19.1161	2023	4.02	Failed
D	Goose egg	015	108.805	19.1097	2023	4.02	Failed
D	Goose egg	016	108.806	19.1134	2023	4.02	Failed
D	Goose egg	017	108.808	19.1154	2023	4.02	Failed
D	Goose egg	018	108.783	19.0983	2023	4.03	Succeeded
D	Goose egg	019	108.802	19.1179	2023	4.04	Succeeded
D	Goose egg	020	108.807	19.117	2023	4.04	Succeeded

## Sheet: Bangxi
Group	Experimental egg	Nest ID	Longitude (°)	Dimension (°)	Year	Experiment date	Result
A	Quail egg	001	19.3798	109.122	2023	6.01	Failed
A	Quail egg	002	19.3844	109.121	2023	6.02	Failed
A	Quail egg	003	19.3812	109.116	2023	6.03	Failed
A	Quail egg	004	19.3786	109.117	2023	6.04	Failed
A	Quail egg	005	19.3823	109.114	2023	6.05	Failed
A	Quail egg	006	19.3823	109.116	2023	6.06	Failed
A	Quail egg	007	19.3869	109.116	2023	6.07	Failed
A	Quail egg	008	19.3868	109.12	2023	6.08	Failed
A	Quail egg	009	19.3836	109.125	2023	6.09	Failed
A	Quail egg	010	19.3824	109.125	2023	6.1	Succeeded
A	Quail egg	011	19.3803	109.125	2023	6.11	Failed
A	Quail egg	012	109.105	19.3887	2023	6.12	Failed
A	Quail egg	013	109.107	19.3947	2023	6.13	Succeeded
A	Quail egg	014	109.101	19.3908	2023	6.14	Failed
A	Quail egg	015	109.103	19.3943	2023	6.15	Failed
A	Quail egg	016	109.101	19.398	2023	6.16	Failed
A	Quail egg	017	109.105	19.3986	2023	6.17	Failed
A	Quail egg	018	109.11	19.395	2023	6.18	Failed
A	Quail egg	019	109.109	19.3929	2023	6.19	Failed
A	Quail egg	020	109.105	19.3974	2023	6.2	Succeeded
A	Quail egg	021	109.102	19.3936	2023	6.21	Succeeded
B	Chinese Francolin egg	001	109.105	19.3901	2023	5.23	Failed
B	Chinese Francolin egg	002	109.107	19.3907	2023	5.23	Succeeded
B	Chinese Francolin egg	003	109.106	19.3914	2023	5.23	Failed
B	Chinese Francolin egg	004	109.107	19.3924	2023	5.23	Succeeded
B	Chinese Francolin egg	005	109.106	19.3937	2023	5.23	Failed
B	Chinese Francolin egg	006	109.106	19.3947	2023	5.23	Failed
B	Chinese Francolin egg	007	109.107	19.3958	2023	5.23	Failed
B	Chinese Francolin egg	008	109.105	19.395	2023	5.23	Succeeded
B	Chinese Francolin egg	009	109.102	19.3917	2023	5.23	Succeeded
B	Chinese Francolin egg	010	109.104	19.3902	2023	5.23	Succeeded
B	Chinese Francolin egg	011	109.105	19.3882	2023	5.23	Failed
B	Chinese Francolin egg	012	109.106	19.3877	2023	5.23	Succeeded
B	Chinese Francolin egg	013	109.101	19.3919	2023	5.23	Succeeded
B	Chinese Francolin egg	014	109.102	19.3944	2023	5.23	Failed
B	Chinese Francolin egg	015	109.102	19.3929	2023	5.23	Failed
C	Chicken egg	001	19.3785	109.12	2023	6.01	Succeeded
C	Chicken egg	002	19.3826	109.121	2023	6.01	Succeeded
C	Chicken egg	003	19.3828	109.117	2023	6.01	Succeeded
C	Chicken egg	004	19.377	109.119	2023	6.01	Failed
C	Chicken egg	005	19.3806	109.114	2023	6.01	Failed
C	Chicken egg	006	19.3808	109.115	2023	6.01	Failed
C	Chicken egg	007	19.3859	109.117	2023	6.01	Succeeded
C	Chicken egg	008	19.3866	109.119	2023	6.01	Failed
C	Chicken egg	009	19.3845	109.123	2023	6.01	Failed
C	Chicken egg	010	19.3847	109.125	2023	6.01	Failed
C	Chicken egg	011	19.3819	109.125	2023	6.01	Failed
C	Chicken egg	012	109.103	19.3895	2023	8.17	Succeeded
C	Chicken egg	013	109.106	19.3923	2023	8.17	Succeeded
C	Chicken egg	014	109.1	19.3926	2023	8.17	Succeeded
C	Chicken egg	015	109.103	19.3921	2023	8.17	Succeeded
C	Chicken egg	016	109.102	19.3962	2023	8.17	Succeeded
C	Chicken egg	017	109.108	19.3963	2023	8.17	Succeeded
C	Chicken egg	018	109.111	19.3936	2023	8.17	Succeeded
C	Chicken egg	019	109.108	19.3968	2023	8.17	Succeeded
C	Chicken egg	020	109.104	19.396	2023	8.17	Succeeded
C	Chicken egg	021	109.102	19.3974	2023	8.17	Succeeded
D	Goose egg	001	19.3795	109.119	2023	6.01	Succeeded
D	Goose egg	002	19.3809	109.119	2023	6.01	Succeeded
D	Goose egg	003	19.3839	109.119	2023	6.01	Succeeded
D	Goose egg	004	19.3766	109.12	2023	6.01	Succeeded
D	Goose egg	005	19.3796	109.115	2023	6.01	Succeeded
D	Goose egg	006	19.3822	109.115	2023	6.01	Succeeded
D	Goose egg	007	19.3847	109.116	2023	6.01	Succeeded
D	Goose egg	008	19.3858	109.118	2023	6.01	Succeeded
D	Goose egg	009	19.3858	109.122	2023	6.01	Failed
D	Goose egg	010	19.3835	109.126	2023	6.01	Succeeded
D	Goose egg	011	19.3813	109.124	2023	6.01	Succeeded
D	Goose egg	012	109.105	19.3907	2023	8.17	Succeeded
D	Goose egg	013	109.107	19.3902	2023	8.17	Succeeded
D	Goose egg	014	109.107	19.3944	2023	8.17	Succeeded
D	Goose egg	015	109.101	19.3945	2023	8.17	Succeeded
D	Goose egg	016	109.105	19.3958	2023	8.17	Succeeded
D	Goose egg	017	109.104	19.3974	2023	8.17	Succeeded
D	Goose egg	018	109.107	19.3979	2023	8.17	Succeeded
D	Goose egg	019	109.109	19.3945	2023	8.17	Succeeded
D	Goose egg	020	109.103	19.3955	2023	8.17	Succeeded
D	Goose egg	021	109.101	19.3961	2023	8.17	Succeeded
